# Supplementary material for: Enhanced Biofilm Disruption in Methicillin-Resistant Staphylococcus aureus Using Rifampin and Fluoroquinolone Combinations
Source: Pathogens. 2025 Apr 23;14(5):404. doi: 10.3390/pathogens14050404 (PMC12113996; doi:10.3390/pathogens14050404)
Supplement: Supplementary file 1 [file pathogens-14-00404-s001.zip]

Archive with 2 entries (2 files):
- Suppl material 1 (table).pdf
- Suppl material 2 (figure).pdf
